# Supplementary material for: Nde1 promotes Lis1-mediated activation of dynein
Source: Nat Commun. 2023 Nov 9;14:7221. doi: 10.1038/s41467-023-42907-x (PMC10632352; doi:10.1038/s41467-023-42907-x)
Supplement: Supplementary file 9 — Source Data [file 41467_2023_42907_MOESM9_ESM.xlsx]

## Sheet: Fig. 1c, e, g
	Fig. 1c
	[Nde1] (nM)	Normalized run frequency on individual microtubules																				average	st. dev.
	0	1.0465	0.475371	1.11211	0.941511	2.15501	1.36202	0.745967	0.598615	1.254	0.550998	1.20467	0.646504	1.41227	1.71638	1.18263	1.82973	0	0.637998	0	1.12762	0.999995	0.560517
	10	0.557331	1.40544	0.713056	1.86492	0.723699	1.07751	0	1.99265	0.61377	1.97909	0	0.835997	0	2.62096	1.64366	0.757622	2.10817	0	0	0.80813	0.9851	0.819311
	1000	0.532833	0.577236	0.713056	0.989547	0.453157	0.950742	0	0	0.932458	0.723699	0.692683	0.470756	0.932458	0	0	0	0.734664	0	0.850664	1.31048	0.543222	0.414035
	Fig. 1e
	[Lis1] (nM)	[NDE1] (nM)		Normalized run frequency on individual microtubules																				average	st. dev.
	0	0		1.0465	0.475371	1.11211	0.941511	2.15501	1.36202	0.745967	0.598615	1.254	0.550998	1.20467	0.646504	1.41227	1.71638	1.18263	1.82973	0	0.637998	0	1.12762	0.999995	0.560517
	0	1		1.5035	0.521374	0.407461	0.544807	1.36585	1.01016	0	0.621639	0.480077	0.591315	0.713056	0.492262	0.723699	1.03166	0.692683	0.713056	0	1.82973	4.09756	1.34688	0.934339	0.878607
	0	10		0.557331	1.40544	0.713056	1.86492	0.723699	1.07751	0	1.99265	0.61377	1.97909	0	0.835997	0	2.62096	1.64366	0.757622	2.10817	0	0	0.80813	0.9851	0.819311
	0	250		0.950742	0.646504	0.682927	0.734664	0	0.692683	1.29301	1.34688	1.34688	0	1.86492	0.475371	0.914865	1.34688	0.757622	0.821828	0.865854	0	0	0	0.737082	0.54271
	0	1000		0.532833	0.577236	0.713056	0.989547	0.453157	0.950742	0	0	0.932458	0.723699	0.692683	0.470756	0.932458	0	0	0	0.734664	0	0.850664	1.31048	0.543222	0.414035
	10	0		0.489776	1.9995	1.19723	0.515828	1.34688	0.637998	2.65687	1.9995	1.276	2.10817	1.58976	1.96572	2.27287	2.50799	0	1.79585	1.276	1.24328	0	1.84131	1.43603	0.784094
	10	1		14.6048	6.06098	8.16132	6.3442	10.1668	17.1481	10.6958	8.24293	8.18626	6.29712	5.91315	16.5879	13.9711	7.01797	10.7751	10.208	10.4582	8.74371	10.7309	4.66229	9.74883	3.555
	10	10		12.649	8.45718	17.6779	15.402	11.5286	15.3338	13.4688	10.6067	13.2616	10.7233	15.985	11.7756	12.6814	9.09147	9.38474	16.1626	13.9965	19.0148	9.13539	21.0817	13.3709	3.48494
	10	250		6.58477	4.56769	9.46104	6.66708	5.01598	9.44011	7.45967	5.96773	6.25649	5.10398	6.86148	2.10817	3.43277	4.08933	3.72983	2.82453	6.92683	5.99849	4.73052	5.67875	5.64526	1.94726
	10	1000		0.557331	0.873655	0.850664	1.05408	1.2122	2.2379	0.723699	0.718338	0.550998	1.45828	0.835997	1.82973	0.532833	1.102	0.606098	1.41227	0	0.510398	1.71134	0.969757	0.987378	0.532839
	50	0		2.5298	1.32843	2.39446	0.989547	0.814921	2.44888	1.65299	0.591315	2.49937	2.28178	1.6029	1.01016	1.25942	2.38465	2.42439	0.835997	1.82973	0.989547	0.734664	1.03166	1.58173	0.703617
	50	1		13.4843	13.8695	12.8026	21.2377	13.5613	10.3798	13.4492	14.5428	12.5486	16.1587	13.4947	22.5292	11.4624	11.3801	11.5015	13.0802	12.0604	9.56518	12.8888	12.9019	13.6449	3.17479
	50	10		9.03205	14.5858	25.6426	13.723	14.98	12.5942	14.8243	16.5065	10.4582	14.0858	21.3577	14.0018	12.8522	14.2611	20.0108	17.8639	17.8639	16.9915	20.7303	19.4532	16.0909	3.98124
	50	250		4.76929	6.92683	4.92454	7.9706	5.25285	5.25772	1.32843	4.59358	3.50514	3.9853	4.84878	5.77236	1.93951	4.40798	4.01279	6.66708	7.10597	7.08249	4.26267	4.99874	4.98063	1.67071
	50	1000		1.45463	2.95657	4.76929	3.51361	1.06567	1.79585	3.63659	2.30894	3.2762	1.36585	2.33676	3.16225	1.31048	7.34664	0.702722	1.38537	1.64366	1.79585	3.03049	0	2.44287	1.63493
	250	0		2.37685	1.82973	3.44107	2.04159	2.06331	5.01598	4.04065	2.81906	3.55874	1.88914	1.61626	2.65687	1.276	1.58112	1.12762	1.97909	2.30894	4.84878	2.66905	3.2762	2.6208	1.1061
	250	1		18.1062	14.9871	19.8488	14.7028	24.4888	17.2584	11.4293	6.4261	15.9317	13.5766	13.8004	12.76	18.8847	10.6567	14.0652	18.5822	20.8293	15.0851	20.0363	15.2546	15.8355	4.08538
	250	10		15.1857	17.1665	17.6319	19.626	16.8091	13.8537	18.1217	21.5501	13.1048	15.1524	18.1829	16.9144	18.266	10.9972	9.50742	14.2911	19.2623	23.4619	9.35122	26.4933	16.7465	4.33974
	250	250		6.61198	2.85223	9.99749	5.35777	2.79737	3.12825	5.44807	7.02722	3.63659	5.47443	5.01598	6.24101	9.23578	3.08559	3.9853	7.45967	4.32927	4.04065	4.19031	3.38287	5.16489	2.06968
	250	1000		3.34399	1.93951	1.65299	1.70133	3.15368	1.14089	0.763588	1.4474	0.527042	2.20399	2.22933	0.932458	1.49962	1.58112	2.25525	0.889685	0.521374	1.06567	0.629712	2.02033	1.57495	0.807008
	Fig. 1g
	dynein type	[Lis1} (nM)	[Nde1] (nM)	Run frequency on individual microtubules (/µm / min)																				average	st. dev.
	wt	0	0	0.0809353	0.0367647	0.0860092	0.0728155	0.166667	0.105337	0.0576923	0.0462963	0.0969828	0.0426136	0.0931677	0.05	0.109223	0.132743	0.0914634	0.141509	0	0.0493421	0	0.0872093	0.0773386	0.0433499
	wt	50	0	0.195652	0.10274	0.185185	0.0765306	0.0630252	0.189394	0.127841	0.0457317	0.193299	0.176471	0.123967	0.078125	0.0974026	0.184426	0.1875	0.0646552	0.141509	0.0765306	0.0568182	0.0797872	0.12233	0.054417
	wt	50	10	0.698529	1.12805	1.98317	1.06132	1.15854	0.974026	1.1465	1.2766	0.808824	1.08939	1.65179	1.08289	0.993976	1.10294	1.54762	1.38158	1.38158	1.3141	1.60326	1.50449	1.24446	0.307905
	wt	50	1000	0.1125	0.228659	0.368852	0.271739	0.0824176	0.138889	0.28125	0.178571	0.253378	0.105634	0.180723	0.244565	0.101351	0.568182	0.0543478	0.107143	0.127119	0.138889	0.234375	0	0.188929	0.126443
	mt	0	0	1.17978	1.45683	1.90909	1.59091	1.32622	1.15132	1.25791	1.13487	1.23355	1.35542											1.35959	0.240019
	mt	50	0	2.12264	1.59247	1.35593	2.01159	1.36364	1.21154	1.51786	2.04808	1.5	1.65698											1.63807	0.318892
	mt	50	10	1.37972	1.51243	1.86069	1.78977	1.9	1.13324	1.28571	1.875	1.52027	1.53061											1.57874	0.268552
	mt	50	1000	0.753589	0.39	0.394737	0.410584	0.348837	0.635593	0.367647	0.925926	0.273438	0.37037											0.487072	0.211374

## Sheet: Fig. 2d, h
	Fig. 2d
	[Nde1] (nM)	Dyn-Lis1 % on individual area (40µm * 40µm)											average	st. dev.
	0	0.0357143	0.0480769	0.0327869	0.05	0.0461538	0.0394737	0.037037	0				0.0361553	0.0158759
	0.05	0.0441176	0.0622407	0.0705882	0.0368852	0.0492424	0.0421456	0.0517928	0.0391304	0.0409836	0.0486726		0.0485799	0.0106814
	0.25	0.113402	0.0531401	0.0888889	0.0878049	0.0957447	0.0711462	0.121951	0.0846774	0.056	0.0681818		0.0840937	0.0226893
	1	0.102362	0.150943	0.140449	0.102564	0.180723	0.145161	0.130137	0.125	0.0869565	0.146497	0.127168	0.130724	0.0264938
	5	0.137931	0.178862	0.184932	0.150943	0.181208	0.2	0.164286	0.209459	0.194118	0.180556		0.178229	0.0219196
	[Lis1] (nM)	Dyn-Nde1 % on individual area (40µm * 40µm)											average	st. dev.
	0	0.0647482	0.0327869	0.037037	0.0666667	0.0508475							0.0504172	0.0154876
	1	0.121951	0.122449	0.136364	0.0869565	0.117647							0.117073	0.0182494
	10	0.172414	0.168224	0.108696	0.174757	0.184783							0.161775	0.0302906
	250	0.207317	0.233333	0.135135	0.194444	0.240506							0.202147	0.0418947
	Fig. 2h
	Nde1 type	[Lis1} (nM)	[Nde1] (nM)	Normalized run frequency on individual microtubules														average	st. dev.
	Nde1	0	0	1.21739	1.21739	1.21739	2.13043	2.43478	1.52174	0.608696	0.304348	0.913043	0.304348	0.608696	0.608696	0.608696	0.304348	1	0.669231
	Nde1	50	0	3.8358	2.71703	1.43843	2.39738	1.9179	0.799126	1.2786	1.59825	1.2786	1.11878					1.83799	0.914253
	Nde1	50	10	12.4705	13.9376	14.6711	13.5708	9.53623	11.7369	9.90301	19.4392	5.86845	25.3077					13.6441	5.44789
	Nde1	50	1000	6.73146	1.92327	4.32737	2.5243	4.08696	4.44757	3.12532	1.08184	1.08184	0.601023					2.99309	1.92865
	Nde1(1-190)	0	0	1.21739	1.21739	1.21739	2.13043	2.43478	1.52174	0.608696	0.304348	0.913043	0.304348	0.608696	0.608696	0.608696	0.304348	1	0.669231
	Nde1(1-190)	50	0	3.8358	2.71703	1.43843	2.39738	1.9179	0.799126	1.2786	1.59825	1.2786	1.11878					1.83799	0.914253
	Nde1(1-190)	50	10	8.82324	13.6359	7.75376	10.1601	14.7054	8.82324	5.08005	9.62536	8.55587	13.1012	13.1012	8.02113	16.8444	14.1707	10.8858	3.35167
	Nde1(1-190)	50	1000	1.97301	1.72639	3.45277	1.72639	2.21964	1.97301	3.45277	1.97301	2.46627	1.23313					2.21964	0.726049

## Sheet: Fig. 3c, d, f
	Fig. 3c
	Lis1 type	% Dyn with Lis1 on individual area (40µm * 40µm)											average	st. dev.
	wt	0.119266	0.136986	0.125604	0.0864198	0.0952381	0.141892	0.150754	0.175879	0.116505	0.201878	0.142857	0.135753	0.0333435
	mt	0.011194	0.0230179	0.0344828	0.04	0.0266667	0.0361446	0.0694444	0.0285714	0.0148148	0.0273973		0.0311734	0.0161688
		% Lis1 with Nde1 on individual area (40µm * 40µm)											average	st. dev.
	wt	0.207254	0.23	0.216749	0.20339	0.307692	0.266667	0.259928	0.226519	0.165049	0.179191		0.226244	0.0426205
	mt	0.0712871	0.0568862	0.0759494	0.0837438	0.0581395	0.0310881	0.0537634	0.0263158	0.0578035			0.0572197	0.0190505
	Fig. 3d
	Lis1 type	[β-propeller] (nM)	Dyn-Nde1 % on individual area (40µm * 40µm)																																							average	st. dev.
	FL	0	5.95238	9.70874	2.04082	5.55556	11.4286	1.92308	2.7027	7.69231	7.40741	8.16327	8.69565	11.2676	3.40909	5.55556	4.08163	6.74157	2.08333	8.57143	4.70588	3.27869	1.5625	7.05882	1.72414	3.07692	6.66667	1.25	0	3.07692	1.36986	1.40845	5.47945	3.92157	5.68182	2.89855	2.98507	2.53165	5.97015	4.54545	3.2967	4.75564	2.88135
	FL	1	8.51064	7.47664	8.19672	5.94714	6.36605	4.24929	8.31099	6.01719	5.49133	5.38244	6.56168	3.41463	3.62538	8.44444	5.94059	6.07477	7.06522	8.58586	6.37255	8.65801																				6.53458	1.62909
	FL	2	8.91089	9.61538	17.3333	8.82353	6.55738	17.5926	6.93069	12.7273	8.43373	10	8.4507	4.3956	10.4167	6.97674	13.75	7.69231	10.5882	5.88235	3.10078	6.89655																				9.25374	3.77813
	FL	5	11.3208	13.5593	14.7541	11.9403	6.06061	7.84314	11.5942	15.3846	6	8.33333	8.21918	6.34921	12.2807	6.77966	14.9254	8.33333	9.87654	12.0482	10.7143	10.8108																				10.3564	3.01933
	FL	10	9.52381	11.6667	13.5593	12.5	14.0351	15.0943	7.35294	9.61538	18.1818	17.3077	16.2791	7.35294	12.5	9.80392	8.33333	17.5439	13.0435	5.66038	6.25	12.2449																				11.8924	3.83637
	FL	20	21.4286	27.6596	14.7059	30.9524	12.987	13.4328	15.625	11.3208	21.5385	24	6.52174	20.8333	17.1053	19.697	8.92857	27.451																								18.3867	7.02907
	FL	500	17.5	20	7.89474	36.6667	18.5185	22.5806	16.9231	12.9032	25.7143	17.0732	20.6349	18.5185	28.2051	28.5714	26.6667	21.4286	16.9811	29.4118	16.9811	24.1935	14.9254	20.9677	16.9231	38.2979																21.6034	7.11401
																																										average	st. dev.
	83-410	0	5.95238	9.70874	2.04082	5.55556	11.4286	1.92308	2.7027	7.69231	7.40741	8.16327	8.69565	11.2676	3.40909	5.55556	4.08163	6.74157	2.08333	8.57143	4.70588	3.27869	1.5625	7.05882	1.72414	3.07692	6.66667	1.25	0	3.07692	1.36986	1.40845	5.47945	3.92157	5.68182	2.89855	2.98507	2.53165	5.97015	4.54545	3.2967	4.75564	2.88135
	83-410	1	5.47945	4.16667	3.84615	5.71429	6.94444	2.89855	11.8644	4.70588	3.57143	3.63636	7.24638	3.61446	5.12821	2.46914	4.7619	1.5625	4.6875	2.77778	3.50877	7.14286																				4.78636	2.27422
	83-410	2	6.15385	3.07692	6.89655	1.6129	3.57143	4.6875	2.85714	4.41176	1.85185	3.0303	4.91803	5.88235	3.92157	5.55556	2	4.25532	4.16667	5.45455	7.46269	9.67742																				4.57222	2.02564
	83-410	5	8.33333	8.33333	0	6.66667	2.94118	0	0	0	0	0	0	3.84615	0	2.85714	4.7619	9.67742	3.44828	0	11.5385	3.7037																				3.30538	3.78015
	83-410	10	3.0303	1.66667	6.94444	0	3.7037	1.66667	0	0	3.1746	10.3448	0	11.5385	6.66667	10.3448	4.83871	3.92157	6.77966	3.7037	8.19672	2																				4.42608	3.67228
	83-410	20	6.06061	5.35714	7.69231	5.55556	7.46269	6.81818	9.72222	1.35135	5.08475	8.82353	2.98507	4.61538	0	1.88679	5.45455	2.85714	4.16667	4.83871	5.40541	1.36986																				4.8754	2.57385
	83-410	500	8.9172	1.41844	3.7037	18.6567	4.54545	6.76692	6.97674	3.8961	3.87597	1.41844	2.14286	5.40541	2.22222	6.18557	2.18579	4.72973	4.83871	2.1164	2.95858	2.97619	3.28947	1.40845	0.662252	1.48148	4.26829															4.28188	3.62638
	Fig. 3f
	Lis1 type		Normalized run frequency on individual microtubules															average	st. dev.
	N/A	0 Lis1, 0 Nde1	1.21739	1.21739	1.21739	2.13043	2.43478	1.52174	0.608696	0.304348	0.913043	0.304348	0.608696	0.608696	0.608696	0.304348		1	0.669231
	FL	100nM β-propeller, 0 Nde1	3.8358	2.71703	1.43843	2.39738	1.9179	0.799126	1.2786	1.59825	1.2786	1.11878						1.83799	0.914253
	FL	100nM β-propeller, 10nM Nde1	12.4705	13.9376	14.6711	13.5708	9.53623	11.7369	9.90301	19.4392	5.86845	25.3077						13.6441	5.44789
	39-410	100nM β-propeller, 0 Nde1	1.18895	1.65604	0.976192	2.43555	1.95238	0.976192	1.11733	2.33794	3.17262	3.09127	3.59597	1.34892	1.66098	2.31846	1.50386	1.95551	0.842086
	39-410	100nM β-propeller, 10nM Nde1	2.50393	2.27578	1.80074	3.50344	3.90477	2.83367	2.75915	2.31846	2.53529	3.62889	1.97315	5.56429	3.50901	5.87342		3.21314	1.23886
	83-410	100nM β-propeller, 0 Nde1	1.77694	1.77694	1.24386	2.66541	1.77694	1.42155	0.888469	2.48771	1.24386	1.59924						1.68809	0.550883
	83-410	100nM β-propeller, 10nM Nde1	2.69092	1.5579	0.99139	1.13302	1.84115	1.41627	0.99139	0.849763	2.40766	2.83254						1.6712	0.739843

## Sheet: Fig. 4b, d, f, g
	Fig. 4b	Normalized run frequency on individual microtubules																average	st. dev.
	No Nde1 added	0.537194	1.8639	0.901226	0.93195	0.50417	1.44726	1.42381	0.723632	0.908356	1.52249	0.236572	1.19434	1.23017	1.29492	0.59143	0.68853	0.999998	0.445921
	Added during assembly	0.198415	0.445715	0	0	1.01388	0.31382	0.492069	0	0	0.415599	0	0	0.410058	0.26063	0.404662		0.263657	0.284909
	Added after assembly	0.988091	1.41547	0.555801	1.08865	1.51606	0.744057	2.38869	1.44726	0.941459	0.52126	0.62764	0.480537	0.842585	1.8639	1.93946		1.15739	0.583185
	Fig. 4d	Normalized run frequency on individual microtubules																			average	st. dev.
	BicdR1	0.645226	0.678372	0.797128	1.43631	1.71477	0.647012	1.88152	0.714844	0.730555	1.04812	0.556655	0.864043	1.03414	0.98291	0.952746	0.985939	1.27847	1.03071	1.02053	1	0.35959
	Lis1	0.622976	0.376873	0.637702	0.957538	1.67081	0.647012	1.77699	0.625488	0.608796	0.823519	0.556655	0.406608	0.960274	0.804199	0.741024	0.610343	1.04602	0.944813	0.656057	0.814405	0.368384
	NDE1	0.0889966	0.188437	0.119569	0.205187	0.219843	0.0808765	0	0.134033	0.182639	0	0.132537	0.0508261	0.0738672	0	0.141148	0	0.0774831	0.042946	0	0.0914941	0.0746641
	Fig. 4f	Intensity (a.u.) on individual microtubule																				average	st. dev.
	Nde1 only	1.37334	1.60509	1.80918	2.08794	2.26383	2.07356	1.53042	1.35343	1.42865	2.63053	1.3573	0.875	0.830752	0.943031	0.896018	1.11836	1.47732	1.27157	1.13993	1.93639	1.50008	0.499404
	BicdR1	2.83905	0.855642	2.04812	2.02544	2.33573	1.32965	1.83684	0.890487	2.10675	1.54646	1.64657	1.66482	0.961836	0.97677	1.8573	1.89215	2.14878	0.889934	1.03374	1.05697	1.59715	0.574868
	dynactin	0.487832	0.28927	0.269358	0.25719	0.264381	0.167588	0.232301	0.353429	0.238385	0.301991	0.268805	0.294248	0.0719027	0.263827	0.172013	0.199668	0.156527	0.0707965	0.179757	0.457412	0.249834	0.105387
	dynactin + BicdR1	0.163164	0.610066	0.231748	0.163164	0.14104	0.0884956	0.309181	0.200774	0.0818584	0.110619	0.315819	0.269358	0.243916	0.156527	0.225111	0.184735	0.256084	0.260509	0.0790929	0.136615	0.211394	0.118634
	Fig. 4g
	dynein type		Rati on individual area (40µm * 40µm)o of Dyn with Nde1													average	st. dev.
	wt	Nde1 only	0.102041	0.170732	0.0638298	0.196429	0.163265	0.0555556	0.195122	0.12766	0.0681818	0.135135	0.215686	0.162791	0.1875	0.141841	0.0546777
	wt	BicdR1	0.18	0.190476	0.172414	0.0877193	0.173913	0.166667	0.18	0.0697674	0.152542	0.229167	0.12987	0.104478		0.153084	0.0464598
	wt	dynactin	0.0789474	0.0869565	0.0645161	0.0697674	0.115385	0.1	0.119048	0.0967742	0.05	0.131579	0.0357143	0.125		0.0894739	0.0306322
	wt	dynactin + BicdR1	0.0535714	0.0357143	0.107143	0.108696	0.150943	0.0327869	0.0588235	0.14	0.0384615	0.114754	0.08	0.125		0.0871578	0.0425054
	mt	Nde1 only	0.15748	0.173554	0.166667	0.0973451	0.206186	0.0530303	0.0689655	0.119048	0.143885	0.110169	0.173554	0.138211	0.14433	0.134802	0.0438678
	mt	BicdR1	0.125	0.178571	0.0967742	0.1	0.236111	0.0806452	0.0967742	0.136364	0.22807	0.159091	0.118644	0.102941	0.0625	0.132422	0.0540318
	mt	dynactin	0.02	0.0380952	0.0105263	0.033557	0.0338983	0	0.0377358	0.030303	0.0454545	0.0645161	0.010989	0.0461538	0.0704225	0.0339732	0.0204407
	mt	dynactin + BicdR1	0.028169	0.0232558	0.0506329	0.0649351	0.026087	0.030303	0.0779221	0.0886076	0.0606061	0.0441176	0.0491803			0.0494379	0.0218851

## Sheet: Fig. 5c
	wtDDR, 50nM Lis1, 10nM Nde1	Normalized run frequency on individual microtubules										average	st. dev.
	No Nde1	1.30457	0.632029	1.19643	0.263345	1.71524	0.629293	1.62724	0.244725	0.570065	1.81708	1	0.603209
	wtNde1	5.42702	6.60758	4.68268	2.94265	4.63488	5.13059	8.65278	7.69136	7.84844	9.80648	6.34244	2.13518
	E118A/R129A	0.554835	1.07338	1.16161	2.21596	2.24331	1.42516	0.663775	1.95385	0.6777	2.34462	1.43142	0.707762
	E118K/R129K	1.14591	2.24794	1.28871	0.807593	1.59744	0.302847	3.06681	1.19643	1.91903	1.41133	1.4984	0.773304
	E47A	1.58499	1.21139	2.04742	1.00352	1.92284	1.1676	1.40859	0.835441	1.11821	0.88101	1.3181	0.418197
	E47K	1.53827	1.41133	0.814379	1.1676	1.40859	0.361609	1.93822	1.3677	1.56308	0.609504	1.21803	0.483691
	mtDDr, 0nM Lis1, 250nM Nde1	Normalized run frequency on individual microtubules																											average	st. dev.
	No Nde1	0.938036	1.31654	0.804031	1.42939	1.04589	0.225693	0.814208	1.09953	1.37693	1.02099	1.32624	0.824647	0.77497	1.47303	1.26122	1.57653	0.724352	0.569225	0.95718	1.36132	0.480018	0.884158	0.744473	1.61383	0.357347			0.999992	0.379717
	wtNde1	0.595578	0.776841	0.630612	1.03081	0.446684	0.62449	0.779666	1.97481	0.451386	0.233052	0.446684	0.278452	0.527233	0	0.363404	0	0.556905	2.46042	0.212285	0.502519	0.635284	0.240908	0.997248	0.466105	0.540525	0.765744	0.985785	0.649016	0.528895
	E118A/R129A	1.04589	0.699157	0.456188	0.846348	0.51873	0.369669	0.301983	0.452975	1.71527	0.714694	0.437568	0.285878	0.506476	0.386321	0.382872	0	0.297789	0.335013	0.36035	0.376155	0.974583	0.536021	0.238231	0.75231	0.437568			0.537122	0.341492
	E118K/R129K	0.273132	0.379484	0.389833	0.494788	0.779666	0.166208	0.564232	0.664832	0.536021	0.437568	0.324861	0.456188	0.171527	1.60006	0.635284	0.649722	0.564232	0.433148	0.462752	0.522947	0.354394	0	0.466105	0.212285	0	0		0.443818	0.314909
	E47A	1.00898	0.183255	0.789233	0.640025	0.510496	1.34005	1.16526	0.649722	0.569225	1.78674	0.779666	1.21363	0.985785	0.670026	2.14408	1.28645	1.23223	0.583424	0.340331	0.363404	1.29944	1.23223	1.12846	0.351489	0.428816	0.579482	1.21363	0.906503	0.468485
	E47K	0.699157	1.24295	0.801526	1.18178	0.363404	0.945919	0.898717	0.675302	0.992631	0.942454	0.985785	1.67071	1.55933	0.963633	0.389833	0.697263	1.1052	1.09021	0.677079	0.181702	1.73259	0.974583	0.630612	0.659718	1.68636			0.949938	0.406637

## Sheet: Fig. 6c, d, e, g, i
	Fig. 6c
	Fig. 6d
	[α2] (nM)	Dyn-Lis1 % on individual area (40µm * 40µm)																			average	st. dev.
	0	0.0869565	0.0392157	0.0735294	0.134146	0.107527	0.105263	0.0594059	0.149254	0.0588235	0.111111										0.0925232	0.0351973
	1	0.102302	0.0888889	0.122977	0.0819672	0.0728643	0.132296	0.102564	0.116279	0.111888	0.129808										0.106183	0.0202219
	10	0.0345821	0.0485075	0.0492958	0.025641	0.04	0.0297872	0.0401786	0.03125	0.047619	0.0348259										0.0381687	0.00834334
	50	0.0276074	0.0392157	0.0365854	0.00813008	0.021978	0.027027	0.010395	0.0182149	0.0104167	0.0110906	0.0234192	0.0222222	0.0117302	0.0171821						0.0203725	0.00982169
	250	0.0118443	0.011976	0.0170807	0.019432	0	0.0114943	0.0212766	0	0	0	0.0175439	0.010989	0.00330579	0.0016835	0.00308166	0.00755287	0.00642055	0.0121766	0.00715308	0.00857952	0.00702707
	Fig. 6e
	[α2] (nM)	Lis1-Nde1 % on individual area (40µm * 40µm)												average	st. dev.
	0	0.156522	0.192982	0.197802	0.160494	0.117647	0.168675	0.0777778	0.231884	0.193878				0.166407	0.0462389
	1	0.104938	0.215686	0.133803	0.142132	0.211538	0.145833	0.154412						0.158335	0.0408392
	10	0.0979228	0.150538	0.164835	0.15894	0.109375	0.176471	0.104972						0.137579	0.0324319
	50	0.0534351	0.0428571	0.102804	0.115646	0.0619469	0.00917431							0.0643106	0.0393477
	250	0.0403071	0.0681818	0.0275229	0.075	0.0851064	0.0491803							0.0575498	0.0221173
	[Nde1(1-190)] (nM)													average	st. dev.
	0	0.125	0.0714286	0.166667	0.178571	0.242424	0.285714	0.148148	0.075	0.138889	0.25	0.162791	0.135135	0.164981	0.0662616
	1	0.191919	0.0833333	0.170213	0.213483	0.159292	0.140351	0.137255	0.106383	0.1625	0.0952381	0.136364	0.197183	0.14946	0.0409528
	10	0.130435	0.136752	0.130435	0.117021	0.138889	0.097561	0.112583	0.112	0.103093	0.202532	0.154639	0.111111	0.128921	0.028457
	50	0.0887097	0.0506329	0.0458716	0.0416667	0.0851064	0.0483871	0.0487805	0.0642202	0.0569106	0.0733945	0.0645161	0.0672269	0.0612853	0.0153692
	250	0.0188679	0.0181818	0	0.0363636	0.0192308	0.0701754	0.0163934	0.0666667	0.0535714	0.0172414	0	0	0.026391	0.0249104
	Fig. 6g
	[Lis1] (nM)	[α2] (nM)	Normalized run frequency on individual microtubules																						average	st. dev.
	0	0	1.18764	1.2589	2.33129	1.28459	0	0	1.83334	0	0.999124	0.850606	1.94675	0.473269	1.31135	0.79677	2.03048	0.828221	0	0	0.691701	1.14445	1.12401	1.90742	0.999996	0.724748
	10	0	1.9794	2.71984	3.58222	1.18022	2.19575	3.31288	1.71668	6.94244	0.507619	2.60103	1.68979	0.806985	4.16547	1.62788	3.93405	2.93525	1.09153	2.73673	1.16564	2.08082			2.44861	1.47899
	10	10	0	0.719369	1.57362	1.49869	0.635806	0	1.03188	1.18764	2.24803	0.462829	4.42581	0.611115	1.52286	0.629448	2.08082	2.46842	0.874233	0.862258	0.817465	2.58677			1.31185	1.04968
	10	50	0	0.533431	1.02349	0	1.62788	0.588269	0.585533	0	1.28459	2.28061	3.49693	0.684183	0	1.03188	0.476855	0.473269	1.07598	1.28459	1.62438	0			0.903594	0.88413
	Fig. 6i
	[α2] (nM)	[Nde1] (nM)		Normalized run frequency on individual microtubules																				average	st. dev.
	0	0		1.47206	0.226615	0.576437	0.631628	0.927703	0.97653	3.37347	0.83624	0.482707	0	0.734815	0.406665	0.269877	2.58144	0.927703	2.12047	0.486664	0.908771	0.612093	1.44812	1	0.840106
	0	1		2.95129	3.2985	4.36566	3.78977	3.22679	3.09614	3.3853	1.23694	3.4768	2.75442	3.52213	2.29535	2.04735	2.31323	3.83877	2.99166	3.45192	1.78834	2.03332	3.1807	2.95222	0.782411
	0	10		4.02294	4.79313	4.21475	3.00877	3.2985	3.03878	5.72526	3.71081	2.62534	2.87289	2.42339	4.89972	3.71081	1.37015	3.21446	5.08912	4.56716	6.16135	3.49253	3.1807	3.77103	1.17576
	0	50		3.34496	3.64998	3.62452	2.35607	3.1726	3.2985	3.09234	6.12093	4.24093	4.30239	4.59932	2.72353	4.42837	1.44812	2.12047	2.35919	2.20643	5.98938	3.03878	4.76718	3.5442	1.24572
	10	0		0.712476	0.401169	0.881778	1.09142	1.14179	0.201949	0.981372	0	0.539755	0.59373	0.299864	1.03078	0.218283	0.813329	0.570894	0.41812	0.249466	0.345192	0.218283	0.698506	0.570408	0.337223
	10	1		0.694421	1.45134	1.74627	3.15814	1.93608	1.27488	1.04163	1.9791	2.67446	2.75442	6.03793	0.612093	4.43592	7.71078	2.04735	1.15064	4.37243	2.14601	4.47331	1.48433	2.65908	1.87407
	10	10		2.01575	3.60677	5.56622	1.48433	2.69877	2.80502	2.12047	2.21955	2.16464	2.67179	4.15611	3.63508	2.44837	4.02529	6.32213	5.07796	4.19809	3.75779	10.3903	3.9291	3.76468	2.01025
	10	50		7.28669	3.08622	3.9582	4.46414	3.78357	3.26225	2.96865	2.95021	3.53411	3.76029	3.1704	4.78283	1.72596	2.66155	1.9791	4.13664	3.61401	5.39755	3.32933	2.96865	3.64102	1.22024
	50	0		0.378172	0.494775	0.864656	0.866759	0.674693	0	0.406665	0.337347	0.913431	0.299864	0.41812	0.456716	0.31921	0.935008	0.652451	0.698506	0	1.47206	0.293926	1.23694	0.585965	0.37939
	50	1		0.245343	0.674693	1.34939	1.64925	0.345192	1.48433	1.61926	1.32529	0.98955	0.349253	0.873133	0.890595	0.401169	2.52055	2.14601	0.724061	0.449796	1.20351	0.390612	0.83624	1.02336	0.63307
	50	10		2.07115	2.05378	4.09469	2.56902	2.55118	0.32985	2.87869	2.96865	3.18781	2.67848	2.33489	1.56245	1.49932	1.67248	2.36143	1.43068	3.13992	1.82686	1.9791	3.56238	2.33764	0.85844
	50	50		2.93413	2.05378	2.86628	0.856342	2.08733	1.3194	0.719673	2.14403	2.19162	1.33924	2.00134	2.73428	2.09905	3.76308	3.37347	3.21902	2.28358	2.74029	2.54456	2.07806	2.26743	0.796989

## Sheet: Sup. Fig. 1
	Sup. Fig. 1a
	[Lis1] (nM)	[NDE1] (nM)		Normalized run frequency on individual microtubules																				average	st. dev.
	0	0		1.0465	0.475371	1.11211	0.941511	2.15501	1.36202	0.745967	0.598615	1.254	0.550998	1.20467	0.646504	1.41227	1.71638	1.18263	1.82973	0	0.637998	0	1.12762	0.999995	0.560517
	0	1		1.5035	0.521374	0.407461	0.544807	1.36585	1.01016	0	0.621639	0.480077	0.591315	0.713056	0.492262	0.723699	1.03166	0.692683	0.713056	0	1.82973	4.09756	1.34688	0.934339	0.878607
	0	10		0.557331	1.40544	0.713056	1.86492	0.723699	1.07751	0	1.99265	0.61377	1.97909	0	0.835997	0	2.62096	1.64366	0.757622	2.10817	0	0	0.80813	0.9851	0.819311
	0	250		0.950742	0.646504	0.682927	0.734664	0	0.692683	1.29301	1.34688	1.34688	0	1.86492	0.475371	0.914865	1.34688	0.757622	0.821828	0.865854	0	0	0	0.737082	0.54271
	0	1000		0.532833	0.577236	0.713056	0.989547	0.453157	0.950742	0	0	0.932458	0.723699	0.692683	0.470756	0.932458	0	0	0	0.734664	0	0.850664	1.31048	0.543222	0.414035
	10	0		0.489776	1.9995	1.19723	0.515828	1.34688	0.637998	2.65687	1.9995	1.276	2.10817	1.58976	1.96572	2.27287	2.50799	0	1.79585	1.276	1.24328	0	1.84131	1.43603	0.784094
	10	1		14.6048	6.06098	8.16132	6.3442	10.1668	17.1481	10.6958	8.24293	8.18626	6.29712	5.91315	16.5879	13.9711	7.01797	10.7751	10.208	10.4582	8.74371	10.7309	4.66229	9.74883	3.555
	10	10		12.649	8.45718	17.6779	15.402	11.5286	15.3338	13.4688	10.6067	13.2616	10.7233	15.985	11.7756	12.6814	9.09147	9.38474	16.1626	13.9965	19.0148	9.13539	21.0817	13.3709	3.48494
	10	250		6.58477	4.56769	9.46104	6.66708	5.01598	9.44011	7.45967	5.96773	6.25649	5.10398	6.86148	2.10817	3.43277	4.08933	3.72983	2.82453	6.92683	5.99849	4.73052	5.67875	5.64526	1.94726
	10	1000		0.557331	0.873655	0.850664	1.05408	1.2122	2.2379	0.723699	0.718338	0.550998	1.45828	0.835997	1.82973	0.532833	1.102	0.606098	1.41227	0	0.510398	1.71134	0.969757	0.987378	0.532839
	50	0		2.5298	1.32843	2.39446	0.989547	0.814921	2.44888	1.65299	0.591315	2.49937	2.28178	1.6029	1.01016	1.25942	2.38465	2.42439	0.835997	1.82973	0.989547	0.734664	1.03166	1.58173	0.703617
	50	1		13.4843	13.8695	12.8026	21.2377	13.5613	10.3798	13.4492	14.5428	12.5486	16.1587	13.4947	22.5292	11.4624	11.3801	11.5015	13.0802	12.0604	9.56518	12.8888	12.9019	13.6449	3.17479
	50	10		9.03205	14.5858	25.6426	13.723	14.98	12.5942	14.8243	16.5065	10.4582	14.0858	21.3577	14.0018	12.8522	14.2611	20.0108	17.8639	17.8639	16.9915	20.7303	19.4532	16.0909	3.98124
	50	250		4.76929	6.92683	4.92454	7.9706	5.25285	5.25772	1.32843	4.59358	3.50514	3.9853	4.84878	5.77236	1.93951	4.40798	4.01279	6.66708	7.10597	7.08249	4.26267	4.99874	4.98063	1.67071
	50	1000		1.45463	2.95657	4.76929	3.51361	1.06567	1.79585	3.63659	2.30894	3.2762	1.36585	2.33676	3.16225	1.31048	7.34664	0.702722	1.38537	1.64366	1.79585	3.03049	0	2.44287	1.63493
	250	0		2.37685	1.82973	3.44107	2.04159	2.06331	5.01598	4.04065	2.81906	3.55874	1.88914	1.61626	2.65687	1.276	1.58112	1.12762	1.97909	2.30894	4.84878	2.66905	3.2762	2.6208	1.1061
	250	1		18.1062	14.9871	19.8488	14.7028	24.4888	17.2584	11.4293	6.4261	15.9317	13.5766	13.8004	12.76	18.8847	10.6567	14.0652	18.5822	20.8293	15.0851	20.0363	15.2546	15.8355	4.08538
	250	10		15.1857	17.1665	17.6319	19.626	16.8091	13.8537	18.1217	21.5501	13.1048	15.1524	18.1829	16.9144	18.266	10.9972	9.50742	14.2911	19.2623	23.4619	9.35122	26.4933	16.7465	4.33974
	250	250		6.61198	2.85223	9.99749	5.35777	2.79737	3.12825	5.44807	7.02722	3.63659	5.47443	5.01598	6.24101	9.23578	3.08559	3.9853	7.45967	4.32927	4.04065	4.19031	3.38287	5.16489	2.06968
	250	1000		3.34399	1.93951	1.65299	1.70133	3.15368	1.14089	0.763588	1.4474	0.527042	2.20399	2.22933	0.932458	1.49962	1.58112	2.25525	0.889685	0.521374	1.06567	0.629712	2.02033	1.57495	0.807008
	Sup. Fig. 1b
	[Lis1] (nM)	[NDE1] (nM)				velocity (nm/s) on individual runner
	0	0				656.324	246.075	86.014	410.125	128.981	171.44	296.178	1089.53	1256.71	272.153	433.187	260.35	1879.53	1332.38	472.517	138.297	161.6	586.103	227.613	562.935	499.484	1197.96	531.097	798.911	608.845	473.652	441.529	1025.07	111.945	290.904	319.734	237.363	1295.39	251.409	401.824	963.923	662.443	398.877	986.042	338.501	1446.61	742.656	350.952	782.538
	10	0				650.088	777.803	994.687	327.697	634.225	812.118	151.256	423.296	374.181	298.36	604.391	996.577	565.271	1926.15	1559.3	640.285	483.661	728.824	159.664	197.229	1074.33	168.244	782.291	1126.21	1214.63	556.547	795.601	516.205	1731.11	889.785	111.919	1332.13	1197.74	1187.23	686.82	1065.71	1203.69	277.986	79.561	493.411	1211	753.512	229.573	816.261
	50	0				940.26	883.976	898.566	822.452	2048.73	873.406	1711.18	1475.42	768.22	584.435	1332.63	1301.97	223.288	604.212	125.914	1684.43	260.35	187.566	1109.07	1026.69	1138.1	120.822	145.537	1413.02	1286	258.935	653.351	1413.02	413.41	1549.39	175.82	1540.69	1901.07	1132.79	541.631	516.599	1336.27	800.498	400.702	1035.6	924.077	900.428	733.971	446.615
	250	0				1287.71	1407.41	1219.47	1147.13	1523.83	1044.66	1206.13	97.0445	775.598	97.5448	1958.54	1310.1	245.368	1356.67	996.104	417.36	530.494	945.29	782.286	1237.13	435.778	895.655	385.522	467.368	349.377	1836.87	277.168	1644.11	861.742	517.045	286.029	834.912	686.942	1713.11	906.907	117.616	1201.77	711.233	768.221	1472.76	676.951	1728.03	1914.58	754.669
	0	1				1224.51	1347.91	167.369	1002.15	572.077	673.778	1069.92	1884.65	1006.55	139.769	626.903	135.547	1525.78	81.5094	1203.02	858.908	223.806	109.335	1022.38	329.586	1834.07	471.101	763.489	622.049	422.262	219.708	1839.78	1815.43	299.321	1280.63	60.5824	710.96	754.916	2066.89	1126.73
	10	1				1768.9	1162.36	907.791	1135.94	1985.95	1994.07	1710.42	945.359	1768.3	1949.59	1135.94	1412.54	2041.89	527.298	2030.82	909.308	1561.55	597.989	395.843	1212.55	1360.77	1174.79	915.132	1181.1	1849.2	465.392	1810.59	1214.07	864.563	1173.91	1055.63	1834.11	956.245	1969.97	1521.63	577.405	1327.9	1148.91	1678.88	1000.26	215.631	1733.11	754.13	161.074
	50	1				2109.37	340.794	1164.89	951.919	1088.76	1198.33	735.552	1502.09	1777.44	1562.34	1666.83	472.575	1603.12	2186.24	1202.34	85.4848	1757.81	329.999	269.657	1104.76	712.093	759.372	1055.74	1149.1	1718.28	2784.36	1799.65	1138.05	1684.37	1682.22	259.328	420.555	1263.47	1141.46	1197.34	254.128	1458.7	1927.14	189.935	653.268	1482.42	1116.54	766.621	1477.12
	250	1				1349.56	1611.73	1437.15	1485.28	1154.47	1295.27	190.211	311.254	2410.49	1971.28	530.766	3351.17	757.092	903.935	1196.85	154.926	1954.85	1851.96	580.189	1045.2	1322.83	1070.86	581.393	1341.2	1032.59	2834.64	810.768	1216.58	881.888	1288.91	992.124	983.088	1264.04	839.096	1375.75	920.959	844.212	1241.29	1357.82	335.363	3181.49	494.056	713.743	1339.58
	0	10				1760.29	160.723	83.1945	676.995	769.299	337.535	2074.57	1006.58	1821.69	1167.28	1515.22	450.912	410.553	695.358	1451.35	1757.58	81.2756	60.6002	1442.47	1363.87	443.901	966.075	523.726	612.118	357.436	1647.78	626.499	749.404	142.772	387.713	97.3822	1046.37	95.5931	283.973	406.737
	10	10				988.103	1143.68	1179.52	1089.03	1615.06	910.503	770.426	1382.01	812.949	956.8	1125.48	357.698	400.73	1049.14	505.554	1186.11	1276.68	1137.02	1141.07	486.356	1419.63	359.537	1710.16	950.09	434.327	271.454	1238.51	1370.2	1047.04	1238.1	1457.81	1188.1	753.286	783.632	826.428	1673.97	1209.21	1096.68	443.967	694.211	649.71	1017.95	1201.52	739.479
	50	10				2262.73	959.892	1234.22	1328.61	839.497	1525.32	390.321	1623.9	777.813	1588.26	1049.49	1170.38	1260.66	939.687	2333.44	1626.34	910.828	1248.54	312.441	3224.39	1218.79	1176.98	1145.51	799.435	1170.38	1247.83	628.536	914.52	902.916	1230.36	228.967	334.943	1883.72	787.915	1566.44	1693.44	1384.39	893.155	1613.75	64.981	1114	1051.2	1183.35	677.378
	250	10				1433.41	2308.21	693.027	1355.12	1131.64	1349.09	781.86	1793.68	1124.24	1284.23	1939.32	1439.9	852.058	665.671	801.024	1984.72	199.298	1337.05	1461.52	1639.15	1062.41	1011.82	1238.15	1405.3	2291.47	1660.02	1993.88	1549.35	2276.59	2377.78	809.455	972.903	1135.72	1124.91	1210.57	1217.93	1192.5	1819.98	930.874	1211.62	2077.84	1420.44	1028.82	1258.69
	0	250				588.09	542.53	1575.77	270.118	146.273	423.827	127.158	917.223	1279.99	1138.41	551.041	124.751	886.321	557.116	543.247	864.76	1684.06	858.485	1970	1236.45	109.255	139.807	136.498	842.054
	10	250				534.662	970.746	1370.65	1099.28	1315.66	1461.07	1205.9	1105.09	1192.87	743.95	1405.03	1162.45	1184.22	770.433	1109.42	1715.23	1460.74	1745.43	642.962	1328.59	970.746	650.937	1687.25	1402.19	1020.24	892.561	1384.19	992.318	1811.37	1151.42	939.538	896.936	1073.94	1181.33	1156.72	346.524	1559.96	1311.98	879.455	1364.9	1013.93	1305.38	1566.85	1442.9
	50	250				1839.48	1268.13	1297.39	1840.58	1779.86	1238.11	410.065	1658.32	1723.35	1303.6	405.472	497.497	777.715	1109.94	170.984	1232.19	1488.67	1931.46	1058.35	939.195	952.636	854.319	989.166	1783.74	703.004	2069.14	1948.4	1306.9	619.805	1063.58	749.34	1112.56	1459.5	1504.72	1381.18	1068.33	1774.56	463.361	405.198	1807.25	1334.59	1540.36	1290.37	842.001
	250	250				2019.86	184.946	1244.23	1142.9	425.338	1232.54	1095.84	1321.21	1535.07	1375.32	1329.65	1034.93	1856.81	788.826	880.575	1769.86	941.213	1128.14	1319.57	1110.15	1051.22	461.002	841.453	1008.44	1613.51	1254.95	1897.03	1066.32	1836.36	1164.88	903.232	1193.46	1446.35	1237.38	1382.73	952.847	1676.21	1543.99	1167.97	262.049	2007.18	1473.01	732.35	1568.11
	0	1000				1354.22	954.002	731.277	150.872	413.669	597.929	1160.23	204.758	900.45	361.569	133.52	976.979	1531.32	538.044	1834.35	120.575	1072.21	763.283
	10	1000				1495.28	1139.84	1999.77	1426	2221.27	1181.07	97.0903	203.757	1087.98	1347.1	1247.03	92.456	227.783	4020.67	1561.83	887.386	435.009	804.722	942.563	1605.49	1935.61	2572.28	1702.61	2166.06	2350.04	703.111	818.328	1376.93	1547.92	1669.92	541.785	1016.1	1361.31	1169.94	2438.63	1651.16	1650.11	1463.14	445.985	1610.5	1715.03	1645.38	1331.51	2085.59
	50	1000				1052.6	1723.31	1287.19	1322.18	1106.17	577.947	1271.48	215.767	246.622	2489.87	944.054	1184	2095.58	2235.58	1242.98	307.392	1911.42	1877.88	262.338	607.444	1159.01	1072.31	558.509	1936.57	1203.02	2134.63	1111.5	1521.39	1160.05	1251.08	705.408	131.299	1170.6	793.629	947.933	1269.97	958.69	156.008	1667.08	1364.56	1078.87	2249.55	1355.63	1884.62
	250	1000				1653.36	746.548	1000.81	1352.44	1557.49	1961.04	1217.2	1367.99	1427.78	1183.84	1273.16	1464.92	1795.48	889.912	1199.62	339.839	858.819	503.022	2035.91	1212.9	1990.5	1332.89	951.17	1204.61	1665.8	1361.05	1066.94	1969.44	1487.32	1559.2	800.434	1288.79	1073.29	1388.05	871.866	1586.09	1048.79	799.806	1233.32	1504.82	1686.86	623.406	990.116	1540.18
[truncated: 8 more columns]

## Sheet: Sup. Fig. 2
	Sup. Fig. 2
	[Lis1} (nM)	[Nde1] (nM)	Normalized run frequency on individual microtubules										average	st. dev.
	0	0	0.867743	1.07152	1.40417	1.17014	0.975455	0.846811	0.925214	0.834714	0.907298	0.996934	1	0.176538
	50	0	1.56124	1.17128	0.99731	1.47956	1.00298	0.891106	1.11641	1.50639	1.10327	1.21873	1.20483	0.23455
	50	10	1.0148	1.11242	1.36856	1.31641	1.39748	0.833517	0.945663	1.37909	1.11818	1.12579	1.16119	0.197524
	50	1000	0.554276	0.286851	0.290335	0.301991	0.256575	0.467489	0.27041	0.681033	0.201118	0.272413	0.358249	0.155469

## Sheet: Sup. Fig. 3b
												z

## Sheet: Sup. Fig. 4b
	[Lis1] (nM)	Dyn-Nde1 % on individual area (40µm * 40µm)										average	st. dev.
	0	0.0196078	0.025	0.0064103	0.0169492	0	0.0222222	0.0714286	0	0.0526316	0.037037	0.0251287	0.0230001
	0.5	0.338028	0.284946	0.163498	0.16	0.138182	0.157088	0.16726	0.160784	0.206612	0.221106	0.19975	0.0649455
	1.25	0.161677	0.219048	0.159091	0.177885	0.145078	0.170732	0.165094	0.182353	0.287293	0.179104	0.184735	0.0409927
	5	0.119171	0.135734	0.0970874	0.110512	0.0913349	0.0934343	0.111765	0.114583	0.103261	0.118252	0.109513	0.0136277

[truncated: 6 more sheets: Sup. Fig. 5a, c, Sup Fig. 6d, Sup Fig 7, Sup. Fig. 8b, d, Sup. Fig. 9b, Sup. Fig. 10]
